# Supplementary material for: In Pursuit of Optimal Quality: Cultivar-Specific Drying Approaches for Medicinal Cannabis
Source: Plants (Basel). 2024 Apr 8;13(7):1049. doi: 10.3390/plants13071049 (PMC11013261; doi:10.3390/plants13071049)
Supplement: Supplementary file 1 [file plants-13-01049-s001.zip]

Archive with 1 entries (1 files):
- plants-2923046-supplementary.pdf
